# Supplementary material for: Phylogenetic and Evolutionary Comparison of Mitogenomes Reveal Adaptive Radiation of Lampriform Fishes
Source: Int J Mol Sci. 2023 May 15;24(10):8756. doi: 10.3390/ijms24108756 (PMC10218585; doi:10.3390/ijms24108756)
Supplement: Supplementary file 1 [file ijms-24-08756-s001.zip]

Archive with 1 entries (1 files):
- ijms-2328803-supplementary.pdf
